# Supplementary material for: Optimization of the Central α-Amino Acid in Cystobactamids to the Broad-Spectrum, Resistance-Breaking Antibiotic CN-CC-861
Source: J Med Chem. 2024 Sep 20;67(19):17162–90. doi: 10.1021/acs.jmedchem.4c00927 (PMC11472329; doi:10.1021/acs.jmedchem.4c00927)
Supplement: Supplementary file 2 — jm4c00927_si_002.csv [file jm4c00927_si_002.csv]

															MIC (µg/mL)
Compound_ID	SMILES													E. coli WT (BW25113)	E. coli deltaacrB	E. coli LM705 (S83L, D87N, S80I, deltaacrR, deltamarR)	S. aureus (ATCC 29213)	P. aeruginosa WT (Pa14)	P. aeruginosa Pa14?mexAB	A. baumannii DSM 30008	C. freundii DSM 30039	E. aerogenes DSM 30053	E. cloacae DSM 30054	E. coli DSM 1116	E. coli WT-3 [gyrA(S83L,D87G)]	K. pneumoniae DSM 30104	P. aeruginosa ESBL1 DSM 24600	P. aeruginosa ESBL2 DSM 46316	P. mirabilis DSM 4479	P. vulgaris DSM 2140	S. marcescens DSM 30121	E. faecalis ATCC 29212	S. aureus ATCC 29213	S. epidermidis DSM 28765	S. pneumoniae DSM 20566	Aq. Sol. pH 7.4 [µg/mL]	Aq. Sol. pH 9.0 [µg/mL]	Plasma protein binding mouse [%]	Plasma protein binding human [%]	LogD7.4
13	O=C(NC1=CC=C(C(O)=O)C=C1)C2=CC=C(NC(C3=CC=C(NC([C@@H](NC(C4=CC=C(NC(C5=CC=C(C#N)C=C5)=O)C=C4)=O)CC#C)=O)C=C3)=O)C(OC(C)C)=C2O													</= 0.03	</= 0.03	</= 0.03 – 0.2	0.02	0.5	</= 0.03	</= 0.03	</= 0.03	0.5	0.5	</= 0.03	</= 0.03	> 64	64	0.5	64	0.125	> 64	</= 0.03	</= 0.03	</= 0.03	</= 0.03	-	-	100.0 ± 0.0	100.0 ± 0.0	= 2.26
14	O=C(NC1=CC=C(C(O)=O)C=C1)C2=CC=C(NC(C3=CC=C(NC([C@@H](NC(C4=CC=C(NC(C5=CC=C(C#N)C=C5)=O)C=C4)=O)CC6=CSC=N6)=O)C=C3)=O)C(OC(C)C)=C2O													n.d.	</= 0.03	8	0.5	> 64	0.25
15	O=C(NC1=CC=C(C(O)=O)C=C1)C2=CC=C(NC(C3=CC=C(NC([C@@H](NC(C4=CC=C(NC(C5=CC=C(C#N)C=C5)=O)C=C4)=O)CC(N(C)C)=O)=O)C=C3)=O)C(OC(C)C)=C2O													0.25	</= 0.03	32	8	> 64	0.5
16	O=C(NC1=CC=C(C(O)=O)C=C1)C2=CC=C(NC(C3=CC=C(NC([C@@H](NC(C4=CC=C(NC(C5=CC=C(C#N)C=C5)=O)C=C4)=O)CS(N)(=O)=O)=O)C=C3)=O)C(OC(C)C)=C2O													0.04	0.0125	0.25	1	16	</= 0.03 - 1																	<1	24	99.54 ± 0.7	99.95 ± 0.0	= 1.56
17	O=C(NC1=CC=C(C(O)=O)C=C1)C2=CC=C(NC(C3=CC=C(NC([C@@H]4CCCCN4C(C5=CC=C(NC(C6=CC=C(C#N)C=C6)=O)C=C5)=O)=O)C=C3)=O)C(OC(C)C)=C2O													0.06	</= 0.03	> 64	2	64	2
18	O=C(NC1=CC=C(C(O)=O)C=C1)C2=CC=C(NC(C3=CC=C(NC([C@H]4CCCCN4C(C5=CC=C(NC(C6=CC=C(C#N)C=C6)=O)C=C5)=O)=O)C=C3)=O)C(OC(C)C)=C2O													2	</= 0.03	> 64	4	64	4
19	O=C(NC1=CC=C(C(O)=O)C=C1)C2=CC=C(NC(C3=CC=C(NC([C@@H]4CC(CCN4C(C5=CC=C(NC(C6=CC=C(C#N)C=C6)=O)C=C5)=O)=O)=O)C=C3)=O)C(OC(C)C)=C2O													</= 0.03	</= 0.03	32	2	16	1
20	O=C(NC1=CC=C(C(O)=O)C=C1)C2=CC=C(NC(C3=CC=C(NC([C@@H]4COCCN4C(C5=CC=C(NC(C6=CC=C(C#N)C=C6)=O)C=C5)=O)=O)C=C3)=O)C(OC(C)C)=C2O													1	</= 0.03	> 64	0.8	> 64	= 4-8																	37	980	n.d.	n.d.	n.d.
21	O=C(NC1=CC=C(C(O)=O)C=C1)C2=CC=C(NC(C3=CC=C(NC([C@@H](NC(C4=CC=C(NC(C5=CC=C(C#N)C=C5)=O)C=C4)=O)CC=C)=O)C=C3)=O)C(OC(C)C)=C2O													0.04	0.0125	0.5	</= 0.03	0.5	0.125	</= 0.03	</= 0.03	16	4	</= 0.03	0.125	> 64	> 64	2	64	0.06	> 64	</= 0.03	</= 0.03	</= 0.03	</= 0.03
22	O=C(NC1=CC=C(C(O)=O)C=C1)C2=CC=C(NC(C3=CC=C(NC([C@@H](NC(C4=CC=C(NC(C5=CC=C(C#N)C=C5)=O)C=C4)=O)CCC)=O)C=C3)=O)C(OC(C)C)=C2O													0.16	0.08	1	</= 0.03	> 64	0.5	</= 0.03	0.06	> 64	0.125	0.125	0.25	> 64	> 64	> 64	0.25	0.25	> 64	</= 0.03	</= 0.03	</= 0.03	</= 0.03
23	O=C(NC1=CC=C(C(O)=O)C=C1)C2=CC=C(NC(C3=CC=C(NC([C@@H](NC(C4=CC=C(NC(C5=CC=C(C#N)C=C5)=O)C=C4)=O)CCCC)=O)C=C3)=O)C(OC(C)C)=C2O													</= 0.03	</= 0.03	8	0.25	> 64	4
24	O=C(NC1=CC=C(C(O)=O)C=C1)C2=CC=C(NC(C3=CC=C(NC([C@@H](NC(C4=CC=C(NC(C5=CC=C(C#N)C=C5)=O)C=C4)=O)CC6CC6)=O)C=C3)=O)C(OC(C)C)=C2O													0.16	0.16	2	0.25	0.5	0.25	</= 0.03	</= 0.03	> 64	0.5	</= 0.03	1	> 64	> 64	> 64	0.125	0.25	> 64	</= 0.03	</= 0.03	</= 0.03	</= 0.03	<1	270	100.0 ± 0.0	98.17 ± 2.7	n.d.
25	O=C(NC1=CC=C(C(O)=O)C=C1)C2=CC=C(NC(C3=CC=C(NC([C@@H](NC(C4=CC=C(NC(C5=CC=C(C#N)C=C5)=O)C=C4)=O)CC6=CN=NN6)=O)C=C3)=O)C(OC(C)C)=C2O													</= 0.03	</= 0.03	0.5	0.5	1	</= 0.03	0.125	0.06	> 64	1	</= 0.03	0.25	0.25	32	16	32	0.06	64	</= 0.03	</= 0.03	</= 0.03	</= 0.03
26	O=C(NC1=CC=C(C(O)=O)C=C1)C2=CC=C(NC(C3=CC=C(NC([C@@H](NC(C4=CC=C(NC(C5=CC=C(C#N)C=C5)=O)C=C4)=O)CN)=O)C=C3)=O)C(OC(C)C)=C2O													0.125	0.006	0.05	0.5	0.25	0.25	0.125	</= 0.03	0.5	0.125	</= 0.03	0.06	> 64	> 64	64	1	0.25	64	0.5	0.25	0.06	0.06	<1	14	99.89 ± 0.1	100.0 ± 0.0	= 1.41
27	O=C(NC1=CC=C(C(O)=O)C=C1)C2=CC=C(NC(C3=CC=C(NC([C@@H](NC(C4=CC=C(NC(C5=CC=C(C#N)C=C5)=O)C=C4)=O)CCN)=O)C=C3)=O)C(OC(C)C)=C2O													</= 0.03	0.125	= 3.2	= 3.2	4	1																	<1	22	n.d.	n.d.	= 1.35
28	O=C(NC1=CC=C(C(O)=O)C=C1)C2=CC=C(NC(C3=CC=C(NC([C@@H](NC(C4=CC=C(NC(C5=CC=C(C#N)C=C5)=O)C=C4)=O)CCCN)=O)C=C3)=O)C(OC(C)C)=C2O													</= 0.03	0.08	> 64	> 64	> 64	2
29	O=C(NC1=CC=C(C(O)=O)C=C1)C2=CC=C(NC(C3=CC=C(NC([C@@H](NC(C4=CC=C(NC(C5=CC=C(C#N)C=C5)=O)C=C4)=O)CCC#C)=O)C=C3)=O)C(OC(C)C)=C2O													0.04	0.02	0.25	</= 0.03	32	2
30	O=C(NC1=CC=C(C(O)=O)C=C1)C2=CC=C(NC(C3=CC=C(NC([C@@H](NC(C4=CC=C(NC(C5=CC=C(C#N)C=C5)=O)C=C4)=O)CCCC#C)=O)C=C3)=O)C(OC(C)C)=C2O													</= 0.03	</= 0.03	0.5	0.06	64	2
31	O=C(NC1=CC=C(C(O)=O)C=C1)C2=CC=C(NC(C3=CC=C(NC(C4(C5)N(CC5C4)C(C6=CC=C(NC(C7=CC=C(C#N)C=C7)=O)C=C6)=O)=O)C=C3)=O)C(OC(C)C)=C2O													8	0.5	> 64	16	> 64	32
32	O=C(NC1=CC=C(C(O)=O)C=C1)C2=CC=C(NC(C3=CC=C(NC([C@@H](NC(C4=CC=C(NC(C5=CC=C(C#N)C=C5)=O)C=C4)=O)C(C)C)=O)C=C3)=O)C(OC(C)C)=C2O													= 1.6	0.2	0.5	0.05	> 6.4	= 6.4
33	O=C(NC1=CC=C(C(O)=O)C=C1)C2=CC=C(NC(C3=CC=C(NC([C@H](NC(C4=CC=C(NC(C5=CC=C(C#N)C=C5)=O)C=C4)=O)C(C)C)=O)C=C3)=O)C(OC(C)C)=C2O													8	1	> 64	> 64	> 64	> 64
34	O=C(NC1=CC=C(C(O)=O)C=C1)C2=CC=C(NC(C3=CC=C(NC([C@@H](NC(C4=CC=C(NC(C5=CC=C(C#N)C=C5)=O)C=C4)=O)CNC)=O)C=C3)=O)C(OC(C)C)=C2O													0.06	</= 0.03	> 64	0.25	> 64	> 64
35	O=C(NC1=CC=C(C(O)=O)C=C1)C2=CC=C(NC(C3=CC=C(NC([C@@H](NC(C4=CC=C(NC(C5=CC=C(C#N)C=C5)=O)C=C4)=O)CNC=O)=O)C=C3)=O)C(OC(C)C)=C2O													0.16	0.08	</= 0.03	0.125	8	0.5
36	O=C(NC1=CC=C(C(O)=O)C=C1)C2=CC=C(NC(C3=CC=C(NC([C@@H](NC(C4=CC=C(NC(C5=CC=C(C#N)C=C5)=O)C=C4)=O)CNS(=O)(N)=O)=O)C=C3)=O)C(OC(C)C)=C2O													0.125	</= 0.03	0.25	2	> 64	0.5
37	O=C(NC1=CC=C(C(O)=O)C=C1)C2=CC=C(NC(C3=CC=C(NC(C(NC(C4=CC=C(NC(C5=CC=C(C#N)C=C5)=O)C=C4)=O)C(C)([N+]([O-])=O)C)=O)C=C3)=O)C(OC(C)C)=C2O													0.06	</= 0.03	1	</= 0.06	1	8
38	O=C(NC1=CC=C(C(O)=O)C=C1)C2=CC=C(NC(C3=CC=C(NC([C@@]4(C[C@@H]4C=C)NC(C5=CC=C(NC(C6=CC=C(C#N)C=C6)=O)C=C5)=O)=O)C=C3)=O)C(OC(C)C)=C2O													0.06	</= 0.03	0.125	</= 0.03	8	0.125																	<1	10	100.0 ± 0.0	100.0 ± 0.0	= 2.47
39	O=C(NC1=CC=C(C(O)=O)C=C1)C2=CC=C(NC(C3=CC=C(NC([C@]4(C[C@H]4C=C)NC(C5=CC=C(NC(C6=CC=C(C#N)C=C6)=O)C=C5)=O)=O)C=C3)=O)C(OC(C)C)=C2O													n.d.	n.d.	2	0.5	> 64	> 64																	<1	11	100.0 ± 0.0	100.0 ± 0.0	n.d.
40	O=C(NC1=CC=C(C(O)=O)C=C1)C2=CC=C(NC(C3=CC=C(NC([C@@H](NC(C4=CC=C(NC(C5=CC=C(C#N)C=C5)=O)C=C4)=O)CO)=O)C=C3)=O)C(OC(C)C)=C2O													n.d.	n.d	0.06	0.125	n.d.	n.d.
41	O=C(NC1=CC=C(C(O)=O)C=C1)C2=CC=C(NC(C3=CC=C(NC([C@@H](NC(C4=CC=C(NC(C5=CC=C(C#N)C=C5)=O)C=C4)=O)[C@@H](O)C)=O)C=C3)=O)C(OC(C)C)=C2O													0.0125	</= 0.003	0.06	</= 0.03	8	0.5																	163	311	94.36 ± 2.0	99.39 ± 0.2	n.d.
42	O=C(NC1=CC=C(C(O)=O)C=C1)C2=CC=C(NC(C3=CC=C(NC([C@@H](NC(C4=CC=C(NC(C5=CC=C(C#N)C=C5)=O)C=C4)=O)[C@H](O)C)=O)C=C3)=O)C(OC(C)C)=C2O													0.04	0.006	0.5	</= 0.03	> 64	0.5																	1	46	86.43 ± 2.4	100.0 ± 0.0	n.d.
43	O=C(NC1=CC=C(C(O)=O)C=C1)C2=CC=C(NC(C3=CC=C(NC([C@@H](NC(C4=CC=C(NC(C5=CC=C(C#N)C=C5)=O)C=C4)=O)C(O)(C)C)=O)C=C3)=O)C(OC(C)C)=C2O													n.d.	n.d.	0.125 - 0.25	n.d.	n.d.	0.04
44	O=C(NC1=CC=C(C(O)=O)C=C1)C2=CC=C(NC(C3=CC=C(NC([C@@H](NC(C4=CC=C(NC(C5=CC=C(C#N)C=C5)=O)C=C4)=O)[C@@H](OC)C)=O)C=C3)=O)C(OC(C)C)=C2O													0.16	0.005	0.25	</= 0.03	16	1
45	O=C(NC1=CC=C(C(O)=O)C=C1)C2=CC=C(NC(C3=CC=C(NC([C@@H](NC(C4=CC=C(NC(C5=CC=C(C#N)C=C5)=O)C=C4)=O)C(OC)(C)C)=O)C=C3)=O)C(OC(C)C)=C2O													0.06	</= 0.03	2	</= 0.03	64	0.25
